# Supplementary material for: Bi-frontal transcranial alternating current stimulation in the ripple range reduced overnight forgetting
Source: Front Cell Neurosci. 2015 Sep 24;9:374. doi: 10.3389/fncel.2015.00374 (PMC4585169; doi:10.3389/fncel.2015.00374)
Supplement: Supplementary file 1 [file Table1.XLSX]

## Sheet: supplementary table
Subject data			Training	Performance (words correctly recalled)				Overnight forgetting
			filter	Active		Sham		(performance morning-evening)
Subject ID	Age	Sex	Evening 60%+	Evening	Morning	Evening	Morning	Active	Sham
s01	25	m	yes	35	32	28	24	-3	-4
s02	27	m	no	16	11	20	18	-5	-2
s03	20	f	yes	40	41	36	35	1	-1
s04	34	m	no	37	34	26	24	-3	-2
s05	24	f	yes	34	31	30	27	-3	-3
s06	26	f	no	25	27	36	37	2	1
s07	26	f	yes	28	31	41	42	3	1
s08	25	f	yes	45	45	39	40	0	1
s09	25	f	yes	32	31	34	32	-1	-2
s10	27	f	no	15	17	29	25	2	-4
s11	20	f	yes	33	36	36	34	3	-2
s12	26	m	yes	27	30	33	33	3	0
s13	24	f	yes	31	32	40	39	1	-1
s14	23	m	yes	40	42	44	46	2	2
s15	25	f	yes	41	41	41	42	0	1
s16	23	f	yes	39	41	36	36	2	0
s17	21	f	yes	34	35	32	30	1	-2
s18	22	m	yes	38	41	38	38	3	0
